# Supplementary material for: Multiscale zonation-resolved modeling of dose-dependent determinants of acetaminophen-induced liver injury
Source: Front Pharmacol. 2026 Apr 21;17:1789797. doi: 10.3389/fphar.2026.1789797 (PMC13139076; doi:10.3389/fphar.2026.1789797)
Supplement: Supplementary file 2 [file DataSheet1.xlsx]

## Sheet: Full results table
			No Zonation												20% Zonation												50% Zonation												80% Zonation
			Patient A			Patient B			Patient C			Patient D			Patient A			Patient B			Patient C			Patient D			Patient A			Patient B			Patient C			Patient D			Patient A			Patient B			Patient C			Patient D
			H	N	R	H	N	R	H	N	R	H	N	R	H	N	R	H	N	R	H	N	R	H	N	R	H	N	R	H	N	R	H	N	R	H	N	R	H	N	R	H	N	R	H	N	R	H	N
	Initial GSH Concentration and GSH Production Rate	Zone 1	1680	17	8	1540	116	49	1115	437	153	915	587	203	1693	9	3	1565	107	33	1171	387	147	884	595	226	1694	6	5	1585	81	39	1216	356	133	978	533	194	1701	2	2	1619	66	20	1214	360	131	958	533
		Zone 2	1684	12	8	1532	112	60	1156	393	155	892	605	207	1688	13	3	1526	133	45	1155	386	163	906	575	223	1693	11	0	1560	98	46	1190	384	130	922	563	219	1692	10	2	1563	101	40	1164	383	157	884	600
		Zone 3	1686	17	2	1540	114	51	1152	405	148	925	562	218	1676	22	7	1525	129	51	1125	411	169	851	625	229	1649	40	16	1485	143	77	1139	434	132	891	612	202	1637	46	22	1470	168	67	1110	439	156	844	627
		Total	5050	46	18	4612	342	160	3423	1235	456	2732	1754	628	5057	44	13	4616	369	129	3451	1184	479	2641	1795	678	5036	57	21	4630	322	162	3545	1174	395	2791	1708	615	5030	58	26	4652	335	127	3488	1182	444	2686	1760
	GSH Binding Rate	Zone 1	1680	17	8	1540	116	49	1115	437	153	915	587	203	1683	15	7	1532	115	58	1126	427	152	891	604	210	1687	15	3	1554	115	36	1146	397	162	919	592	194	1695	8	2	1529	115	61	1123	421	161	940	540
		Zone 2	1684	12	8	1532	112	60	1156	393	155	892	605	207	1689	12	3	1528	126	50	1136	402	166	933	575	196	1688	14	2	1534	119	51	1145	405	154	879	611	214	1686	15	3	1524	125	55	1151	392	161	920	578
		Zone 3	1686	17	2	1540	114	51	1152	405	148	925	562	218	1687	11	7	1528	138	39	1178	380	147	913	576	216	1673	21	11	1538	123	44	1149	389	167	920	580	205	1671	28	6	1521	123	61	1138	423	144	893	609
		Total	5050	46	18	4612	342	160	3423	1235	456	2732	1754	628	5059	38	17	4588	379	147	3440	1209	465	2737	1755	622	5048	50	16	4626	357	131	3440	1191	483	2718	1783	613	5052	51	11	4574	363	177	3412	1236	466	2753	1727
	APAP Uptake Rate	Zone 1	1680	17	8	1540	116	49	1115	437	153	915	587	203	1678	19	8	1529	128	48	1078	433	194	898	591	216	1669	20	16	1493	151	61	1144	424	137	859	643	203	1663	32	10	1493	160	52	1146	414	145	869	625
		Zone 2	1684	12	8	1532	112	60	1156	393	155	892	605	207	1667	26	11	1513	133	58	1086	450	168	843	622	239	1667	26	11	1506	124	74	1125	404	175	869	604	231	1664	22	18	1492	146	66	1137	419	148	905	621
		Zone 3	1686	17	2	1540	114	51	1152	405	148	925	562	218	1675	21	9	1511	132	62	1115	418	172	867	605	233	1664	32	9	1507	135	63	1105	445	155	854	629	222	1670	25	10	1495	143	67	1146	437	122	868	601
		Total	5050	46	18	4612	342	160	3423	1235	456	2732	1754	628	5020	66	28	4553	393	168	3279	1301	534	2608	1818	688	5000	78	36	4506	410	198	3374	1273	467	2582	1876	656	4997	79	38	4480	449	185	3429	1270	415	2642	1847
	NAPQI-Cys Formation Rate	Zone 1	1680	17	8	1540	116	49	1115	437	153	915	587	203	1682	15	8	1524	127	54	1156	394	155	920	585	200	1681	19	5	1531	109	65	1164	414	127	874	624	207	1663	32	10	1510	134	61	1170	379	156	950	538
		Zone 2	1684	12	8	1532	112	60	1156	393	155	892	605	207	1675	23	6	1542	120	42	1132	398	174	936	566	202	1685	15	4	1520	129	55	1119	430	155	889	590	225	1664	22	18	1517	127	60	1164	383	157	903	579
		Zone 3	1686	17	2	1540	114	51	1152	405	148	925	562	218	1674	21	10	1522	130	53	1133	415	157	929	581	195	1680	17	8	1536	114	55	1147	401	157	917	571	217	1670	25	10	1511	111	83	1150	384	171	919	558
		Total	5050	46	18	4612	342	160	3423	1235	456	2732	1754	628	5031	59	24	4588	377	149	3421	1207	486	2785	1732	597	5046	51	17	4587	352	175	3430	1245	439	2680	1785	649	4997	79	38	4538	372	204	3484	1146	484	2772	1675
	Sulphation Rate	Zone 1	1680	17	8	1540	116	49	1115	437	153	915	587	203	1673	23	9	1546	126	33	1141	393	171	903	575	227	1669	20	16	1520	128	57	1120	416	169	929	588	188	1686	12	7	1522	121	62	1128	416	161	892	568
		Zone 2	1684	12	8	1532	112	60	1156	393	155	892	605	207	1682	19	3	1558	116	30	1155	396	153	919	586	199	1682	15	7	1520	126	58	1134	392	178	908	587	209	1679	14	11	1513	128	63	1111	412	181	862	612
		Zone 3	1686	17	2	1540	114	51	1152	405	148	925	562	218	1693	8	4	1549	117	39	1149	419	137	931	573	201	1678	17	10	1530	127	48	1150	382	173	856	631	218	1679	21	5	1527	126	52	1132	395	178	923	570
		Total	5050	46	18	4612	342	160	3423	1235	456	2732	1754	628	5048	50	16	4653	359	102	3445	1208	461	2753	1734	627	5029	52	33	4570	381	163	3404	1190	520	2693	1806	615	5044	47	23	4562	375	177	3371	1223	520	2677	1750
	Glucuronidation Rate	Zone 1	1680	17	8	1540	116	49	1115	437	153	915	587	203	1674	20	11	1478	144	83	1069	463	173	848	631	226	1637	46	22	1448	174	83	1002	540	163	750	757	198	1619	56	30	1357	250	98	851	647	207	675	838
		Zone 2	1684	12	8	1532	112	60	1156	393	155	892	605	207	1673	22	9	1495	138	71	1128	406	170	849	632	223	1678	18	8	1483	162	59	1085	468	151	880	608	216	1666	21	17	1495	137	72	1070	461	173	825	679
		Zone 3	1686	17	2	1540	114	51	1152	405	148	925	562	218	1681	19	5	1538	111	56	1167	372	166	943	557	205	1690	12	3	1575	95	35	1224	346	135	986	499	220	1695	4	6	1576	77	52	1228	315	162	1017	495
		Total	5050	46	18	4612	342	160	3423	1235	456	2732	1754	628	5028	61	25	4511	393	210	3364	1241	509	2640	1820	654	5005	76	33	4506	431	177	3311	1354	449	2616	1864	634	4980	81	53	4428	464	222	3149	1423	542	2517	2012
	CYP450 Isoform Enzyme Oxidation Rate	Zone 1	1680	17	8	1540	116	49	1115	437	153	915	587	203	1691	10	4	1562	99	44	1201	329	175	983	488	234	1697	5	3	1626	56	23	1313	241	151	1175	342	188	1696	5	4	1662	33	10	1434	169	102	1318	261
		Zone 2	1684	12	8	1532	112	60	1156	393	155	892	605	207	1684	15	5	1524	121	59	1151	362	191	922	555	227	1682	15	7	1548	110	46	1195	368	141	964	547	193	1668	24	12	1598	80	26	1253	332	119	1069	465
		Zone 3	1686	17	2	1540	114	51	1152	405	148	925	562	218	1666	22	22	1480	148	77	1068	453	184	849	618	238	1640	47	18	1410	193	102	947	541	217	725	757	223	1609	66	30	1395	212	98	918	565	222	645	831
		Total	5050	46	18	4612	342	160	3423	1235	456	2732	1754	628	5041	47	31	4566	368	180	3420	1144	550	2754	1661	699	5019	67	28	4584	359	171	3455	1150	509	2864	1646	604	4973	95	46	4655	325	134	3605	1066	443	3032	1557
[truncated: 1 more columns]
